# Supplementary material for: Transcriptome analysis of the honey bee fungal pathogen, Ascosphaera apis: implications for host pathogenesis
Source: BMC Genomics. 2012 Jun 29;13:285. doi: 10.1186/1471-2164-13-285 (PMC3425160; doi:10.1186/1471-2164-13-285)
Supplement: Additional file 2 — Table S2. (Supplemental). Genes that are strong candidates for differential expression between axenic culture and host infection. Genes listed have both a length-normalized expression differential greater than two standard deviations from the local mean (see text) and a significant result of Fisher’s Exact Test for equal abundance of reads (with Benjamini-Hochberg correction for multiple tests). [file 1471-2164-13-285-S2.xls]

## Sheet: Sheet1
Locus	Aapis_C RPKM	Aapis_I RPKM	Log2 difference	Local standard deviation*	Length (bp)	P-value**	BLASTP match	BLASTP E-value	% identity	Taxon	Best Pfam domain
AAPI14316	84.5451	1570.01	4.21491	1.56078	2253	3.93e-293	UniRef90_B8MTV9 Sugar transporter	0	0.65	Trichocomaceae	G-coupled receptor
AAPI10195	192.559	2232.38	3.53521	1.52402	963	1.01e-154	UniRef90_A6QVY6 Superoxide dismutase	9.1e-76	0.67	Ajellomyces	Superoxide dismutase
AAPI12655	106.476	983.38	3.20722	1.5969	1552	2.18e-100	UniRef90_C5PFH4 uncharacterized protein	9.1e-26	0.26	Coccidioides
AAPI10262	63.8577	409.575	2.6812	1.01359	3536	5.21e-79	UniRef90_C4JYI8 uncharacterized protein	1e-151	0.46	Uncinocarpus	Thiamine pyrophosphate
AAPI11672	85.5153	436.925	2.35313	1.15773	2965	1.11e-60	UniRef90_C4JLM6 Isovaleryl-CoA dehydrogenase	0	0.72	Onygenales	Acyl-CoA dehydrogenase
AAPI12340	161.254	1480.74	3.19891	1.5147	618	3.72e-60	UniRef90_B6H621 Pc14g01930 protein	4.1e-33	0.45	Penicillium	Mitochondrial Rho GTPase
AAPI14490	58.9466	1947.47	5.04605	1.5147	321	4.7e-58	UniRef90_C5NZ33 uncharacterized protein	4.1e-30	0.63	Coccidioides	SBDS domain
AAPI15600	25.1252	474.321	4.23866	1.59595	1456	1.39e-57	UniRef90_A6R6X6 Predicted protein	4.1e-62	0.52	Ajellomyces	SUR7
AAPI13338	55.0636	498.615	3.17875	1.44829	1260	5.29e-41	UniRef90_B0XWH7 Aldose 1-epimerase	1e-128	0.54	Trichocomaceae	Aldose epimerease
AAPI15726	45.052	397.505	3.14131	1.43752	1204	6.64e-31	UniRef90_C5PI79 Hydrolase NUDIX family protein	1e-103	0.56	Coccidioides	NUDIX phosphohydrolase
AAPI14352	37.8636	381.732	3.33367	1.5147	633	6.62e-17	UniRef90_C5PF16 Glycerophosphoryl diester phosphodiesterase	3.1e-15	0.38	Coccidioides
AAPI13070	17.7212	93.4115	2.39813	1.01131	3488	4.78e-16	UniRef90_C5PEL3 Aldehyde dehydrogenase family protein	0	0.7	Coccidioides	DUF323
AAPI20003	32.6641	294.104	3.17055	1.5147	811	6.63e-16	none	n/a	n/a	n/a
AAPI30022	37.469	632.839	4.07807	1.5147	303	1.07e-15	UniRef90_C5GV86 Predicted protein	3.1e-27	0.57	Ajellomyces	Dimeric alpha/beta barrel
AAPI13585	9.16313	132.114	3.8498	1.45149	1239	4.78e-13	UniRef90_C8V1U2 Phospholipase A2	1.1e-47	0.34	Emericella
Locus	Aapis_C RPKM	Aapis_I RPKM	Log2 difference	Local standard deviation*	Length (bp)	P-value**	BLASTP match	BLASTP E-value	id%	Taxon	Best Pfam domain
AAPI11676	1347.33	197.584	-2.76956	1.15735	3085	4.48e-220	UniRef90_B6QDY0 D-arabinitol dehydrogenase ArbD	2.1e-91	0.61	Trichocomaceae	Short chain dehydrogenase
AAPI15399	1595.23	169.321	-3.23593	1.55579	2090	3.85e-206	none	n/a	n/a	n/a	Protein of unknown function (DUF571)
AAPI15590	617.896	76.4094	-3.01554	1.02832	3244	7.8e-116	UniRef90_B2W7P5 Arrestin domain containing protein	1e-156	0.47	Pyrenophora	Arrestin (or S-antigen), C-terminal domain
AAPI14050	518.965	55.5984	-3.22252	1.01286	3561	8.42e-114	UniRef90_C5P9H1 Calcium transporting P-type ATPase	0	0.63	Coccidioides	E1-E2 ATPase
AAPI15390	553.89	44.1806	-3.64811	1.30931	2717	4.46e-103	UniRef90_A6SRY7 uncharacterized protein	9.1e-76	0.39	Botryotinia	C4-dicarboxylate transporter/malic acid transporter
AAPI16405	309.048	7.24831	-5.41404	1.17643	2796	7.08e-76	UniRef90_B6H7U8 Pc16g07040 protein	6.1e-29	0.26	Penicillium	Ankyrin repeat
AAPI10854	274.834	36.6331	-2.90734	1.01625	3447	8.71e-53	UniRef90_C0S951 uncharacterized protein	0	0.6	Paracoccidioides	DEAD/DEAH box helicase
AAPI16512	114.458	11.7251	-3.28714	1.18495	6249	4.78e-45	UniRef90_C0NAB4 Histidine kinase	1e-129	0.34	Ajellomyces	Histidine kinase
AAPI11571	295.879	12.1573	-4.60511	1.64169	1667	8.09e-40	UniRef90_C5P170 Xylulose kinase	0	0.69	Coccidioides	FGGY family of carbohydrate kinases
AAPI30062	494.192	40.3175	-3.61559	1.47254	1044	2.23e-35	UniRef90_C5FJS4 IFN-inducible and antiviral protein	1e-109	0.59	Microsporum	Radical SAM superfamily
AAPI14054	237.068	34.5676	-2.77781	1.18574	2751	6.66e-35	UniRef90_A7EFV5 uncharacterized protein	1e-144	0.47	Sclerotinia	Multicopper oxidase
AAPI16142	215.947	43.5625	-2.30952	1.01503	3686	1.72e-34	UniRef90_B8N2A1 DUF21 and CBS domain protein (Mam3)	2.1e-89	0.44	Aspergillus	Domain of unknown function DUF21
AAPI12978	134.655	22.5078	-2.58077	1.01503	4225	3.66e-28	UniRef90_C5PHB9 Fungal specific transcription factor	1e-166	0.46	Coccidioides	Fungal Zn(2)-Cys(6) binuclear cluster
AAPI12206	163.373	27.6762	-2.56145	1.02001	3436	1.64e-27	UniRef90_C0NXL5 Sulfatase domain-containing protein	0	0.49	Ajellomyces	Sulfatase
AAPI10866	137.542	25.7769	-2.41572	1.01503	4173	2.27e-26	UniRef90_Q2USH6 Predicted protein	1e-151	0.38	Aspergillus	Ankyrin repeat
AAPI15333	153.358	28.9749	-2.40403	1.02879	3282	4.32e-23	UniRef90_C5FS09 C6 zinc finger domain-containing protein	1e-139	0.38	Microsporum	Fungal Zn(2)-Cys(6) binuclear cluster domain
AAPI12952	253.86	25.4373	-3.31901	1.45574	1287	6.55e-21	UniRef90_C5GRL3 RING finger protein	1e-113	0.57	Ajellomyces	CUE domain
AAPI11572	220.808	16.9734	-3.70144	1.44733	1194	1.25e-18	UniRef90_C4JJT2 uncharacterized protein	4.1e-72	0.61	Uncinocarpus	Cation efflux family
AAPI12846	252.291	24.2028	-3.38185	1.3648	1095	4.41e-18	UniRef90_C5FVK7 Calcium/calmodulin-dependent protein kinase	2.1e-17	0.3	Microsporum
AAPI14544	272.238	3.33108	-6.35273	1.5147	468	4.35e-12	UniRef90_B6HA16 Pc16g14700 protein	1.1e-59	0.76	Penicillium
AAPI13698	114.483	3.96678	-4.85103	1.49908	1179	1.11e-11	none	n/a	n/a	n/a
AAPI14987	190.437	16.945	-3.49038	1.5147	828	8.5e-11	UniRef90_C4JJ32 uncharacterized protein	1e-112	0.68	Uncinocarpus	Glycosyl hydrolase family 3
AAPI15953	231.806	24.4279	-3.24632	1.5147	702	1.43e-10	UniRef90_B8N906 Zinc-iron transporter	2.1e-68	0.69	Aspergillus	ZIP Zinc transporter
AAPI16210	109.558	8.85763	-3.62863	1.44633	1232	1.14e-09	UniRef90_B6H5X7 Pc14g01490 protein	9.1e-64	0.49	Penicillium	Frag1/DRAM/Sfk1 family
AAPI14888	69.231	16.5443	-2.06509	1.02751	3298	5.65e-09	UniRef90_C5GU25 CCCH zinc finger protein	4.1e-20	0.45	Ajellomyces	Nuclear fragile X
AAPI12884	37.641	5.16865	-2.86445	1.01503	3921	1.34e-08	UniRef90_C5P6D2 Kinesin	0	0.56	Coccidioides	Kinesin motor domain
AAPI14831	51.702	11.1704	-2.21054	1.0166	3489	6.19e-08	none	n/a	n/a	n/a	Transmembrane alpha-helix domain
AAPI10704	46.0251	10.4658	-2.13674	1.02606	3426	8.84e-07	UniRef90_C0NGM9 uncharacterized protein	4.1e-45	0.8	Ajellomyces	RNA recognition motif
*Standard deviation in log2(Aapis_I RPKM - Aapis_C) RPKM within a sliding window of 300 genes centered around the reference gene. See text for details.
**P-value for Fisher's Exact Test with Benjamini-Hochberg correction for multiple tests. Test is conducted on read counts normalized only for the number of reads mapped, not for predicted transcript length.
